# Supplementary material for: Temporal mRNA Expression of Purinergic P2 Receptors in the Brain Following Cerebral Ischemia and Reperfusion: Similarities and Distinct Variations Between Rats and Mice
Source: Int J Mol Sci. 2025 Mar 7;26(6):2379. doi: 10.3390/ijms26062379 (PMC11941906; doi:10.3390/ijms26062379)
Supplement: Supplementary file 1 [file ijms-26-02379-s001.zip]

Archive with 1 entries (1 files):
- ijms-3469378-supplementary.pdf
